# Supplementary material for: Thermostability Improvement of L-Asparaginase from Acinetobacter soli via Consensus-Designed Cysteine Residue Substitution
Source: Molecules. 2022 Oct 7;27(19):6670. doi: 10.3390/molecules27196670 (PMC9572581; doi:10.3390/molecules27196670)
Supplement: Supplementary file 1 [file molecules-27-06670-s001.zip]

Archive with 1 entries (1 files):
- molecules-1940626-supplementary.pdf
